# Supplementary material for: Comparative Study of Digital Squamous Cell Carcinoma in Giant, Standard, and Miniature Schnauzers
Source: Animals (Basel). 2023 Jun 14;13(12):1990. doi: 10.3390/ani13121990 (PMC10295616; doi:10.3390/ani13121990)
Supplement: Supplementary file 1 [file animals-13-01990-s001.zip]

Archive with 1 entries (1 files):
- animals-2404691-supplementary.pdf
